# Supplementary material for: Use of artificial primary teeth for endodontic laboratory research: experiments related to canal length determination
Source: BMC Oral Health. 2017 Nov 17;17:131. doi: 10.1186/s12903-017-0420-3 (PMC5693584; doi:10.1186/s12903-017-0420-3)
Supplement: Supplementary file 1 — Data used in research analysis. Numerical values of the data used in the analysis, separated by type of teeth in 4 different sheets: Natural anterior, Artificial anterior, Natural posterior, and Artificial posterior. (XLSX 22 kb) [file 12903_2017_420_MOESM1_ESM.xlsx]

## Sheet: Natural anterior
tooth number	actual length	rad ex2 a	rad ex2 b	rad ex1 a	rad ex1 b	Mini ex2 a	Mini ex2 b	Mini ex1 a	Mini ex1 b	Root ex2 a	Root ex2 b	Root ex1 a	Root ex1 b
1	9	9.5	9.5	11	11	9.5	9.5	8.5	8.5	9	9.5	8	8
2	13	14	14	14	13	13.5	13	13	12.5	13	12.5	13	13
3	10	10.5	10.5	10	10	9	9	9	9	9	9	9	9
4	12.5	15	15	12	12.5	12.5	12.5	13	12	12.5	12.5	12.5	12.5
5	14.5	15.5	15.5	15	15	15	15	14.5	15	14.5	15	14.5	15
6	13.5	14.5	15	15	14.5	14	14	13	13	13	13	13	13
7	14.5	17	17	17	17	14.5	14.5	14	14.5	14	14	14.5	14.5
8	11.5	13	13	12	12	11.5	11.5	11.5	11	11.5	11.5	11.5	11.5
9	17	17.5	17.5	18	17.5	16	16.5	17	17	16	16.5	16.5	17
10	13.5	14	14	14	15	13.5	13.5	13.5	13	13.5	13.5	13	13
11	13	13	13	13	13	12.5	12.5	12	12	12	12	12	12
12	11	11.5	11.5	10.5	10.5	10.5	11	11	11	10.5	10.5	10.5	10.5
13	12.5	12.5	12	11.5	11.5	12	12	12.5	11.5	12	12	12	12
14	15	15.5	15.5	15.5	15.5	15	15	14.5	15	15	15	14.5	14.5
15	15.5	16	16	15.5	16	15	15	15	15	15	15.5	15	15
16	12	12	12	12	11.5	11.5	12	12	11	11.5	11.5	12.5	12.5
17	12.5	14	14	14	14	12.5	12	12.5	12	12.5	12.5	11.5	11.5
18	11	11	10.5	9.5	9	8.5	9	11	10.5	10	10.5	11	11
19	10	10.5	10.5	11	10	11	11	9.5	10	9.5	10	10	10
20	13	13.5	13.5	13	13	12.5	12.5	13	13.5	12.5	12	13	13
21	14.5	15	15	15	15	14	14	14	13.5	14	14.5	13.5	13.5
22	11	12.5	13	11.5	11.5	10.5	11	12	12	10.5	10.5	12	11.5
23	11	11.5	11.5	11.5	11	11	11	10	10	10.5	10.5	10	10
24	14.5	15	15	14.5	14.5	14	14	14	14	14	14.5	14	14.5
25	11.5	12	12	12	12	11	11	11	11	11	11	11	11
26	15	15.5	15.5	15.5	15.5	14.5	14.5	15	14.5	14.5	14.5	14	14
27	11	12	12	13	13	10.5	10.5	10	10	10.5	10.5	10	10
28	11	12.5	12	12.5	12.5	10.5	11	11	11	11	11	11	11
29	15	16	15.5	15.5	15.5	14.5	14.5	14.5	15	14.5	15	14	14.5
30	11	11.5	12	11	11	10	10	12	11.5	11	11	10.5	11

## Sheet: Artificial anterior
tooth number	actual length	rad ex2 a	rad ex2 b	rad ex1 a	rad ex1 b	Mini ex2 a	Mini ex2 b	Mini ex1 a	Mini ex1 b	Root ex2 a	Root ex2 b	Root ex1 a	Root ex1 b
1	14.5	14.5	14	14	14	13	13	13	13.5	13.5	13.5	13.5	14
2	14	14.5	14.5	14.5	14.5	13	13	13	13	13	13	13	13.5
3	13	15	15	14	14.5	13	13	12	13	13	13	14	14
4	14	16	16.5	16	16	13.5	13.5	14	13.5	14	14	14	14
5	16.5	17	17	17	17	15	15	15	15	15	15	15.5	15
6	15.5	17	17	17	17	15	15	14.5	15	15	15	15.5	15.5
7	14	17.5	18	17.5	17.5	14.5	14.5	14	13.5	14.5	14	15	15
8	15	16	16	16	16	14	14	14	14	13.5	13.5	14	13.5
9	14	14.5	14	14	14	13.5	13.5	13	13	13.5	13.5	14	14
10	13	15	15	14.5	15	12.5	13	13	13	13	13	14	14
11	15	15.5	15.5	15	15	14	14	14	14	14.5	14	14	15
12	13.5	15	15	14.5	15	12.5	12.5	12	13	13	13	13	13
13	14.5	14	14.5	14	14	13.5	13.5	13.6	13.5	14	14	13.5	14
14	14	15.5	15.5	15	15	12.5	12.5	12.5	13	13	13.5	13.5	13.5
15	16	17	17	16.5	16.5	15.5	15	15	15	15.5	15.5	15.5	15.5
16	16	16.5	16.5	16	16.5	15	15.5	15.5	15	16	15.5	15.5	15.5
17	15.5	16	16	16	16	14.5	14	15	13	14.5	15	13	13.5
18	15	17	17.5	17	17	15	15	15	14.5	15	15	14	14
19	14.5	15.5	16	15.5	15.5	14	13.5	14	14	14	14	14	14
20	14	15	15	15	15	13	13	13.5	14	14	13.5	14	14
21	14	15	15	15	15	13.5	13.5	13.5	13.5	13.5	13.5	14	14
22	15	16	16	15.5	15.5	14	14.5	15	15	14.5	14.5	14	14
23	14	15	15	14.5	15	13	13	13	13.5	13.5	14	13.5	13.5
24	14	14.5	14.5	14	14	13.5	14	13.5	13	13	13	13	14
25	15.5	17	17	17	17	14.5	14.5	14.5	15	14	14.5	15	15
26	15	16	16	16	16	14.5	14.5	15.5	15.5	15	15	15	15
27	16.5	17	17	17	17	15	15	15	15	15.5	15.5	15.5	15.5
28	15	16	16	16	16	14.5	14.5	15	14	14.5	15	15	15
29	15	16	16	16	16	14	13.5	14	13.5	14	14	15	14.5
30	13	15	14.5	14.5	14.5	13	13.5	14	13.5	13.5	13.5	13	13.5

## Sheet: Natural posterior
Canal number	tooth number	actual length	rad ex2 a	rad ex2 b	rad ex1 a	rad ex1 b	Mini ex2 a	Mini ex2 b	Mini ex1 a	Mini ex1 b	Root ex2 a	Root ex2 b	Root ex1 a	Root ex1 b
1	1	14.5	13	13.5	13	14	14.5	14.5	14.5	14.5	14.5	14.5	14.5	14
2	1	12.5	13.5	13.5	14	13.5	11.5	11.5	12	12	12	12	12	12
3	1	15	14	13.5	13	14	14.5	14.5	14	14.5	15	15	14.5	14.5
4	1	13.5	13.5	14	13	14	14.5	14.5	14	14	14	14	13	13
5	2	11	12	12	11.5	12	11.5	11.5	12	12	11.5	11.5	11.5	11
6	2	10	11.5	11	11	11	10.5	10.5	11	11	10.5	10.5	10.5	11
7	2	15	15	15	15	15	15	15	16	15.5	15.5	15.5	14.5	14.5
8	2	8	12	12	11.5	12	7.5	7.5	7.5	7.5	7	7.5	7	7.5
9	3	14	12	12	12	12.5	13.5	13.5	13	13	13.5	13.5	14	13.4
10	3	7	13	13.5	13	13.5	7	7	6	6	9	8.5	7	7
11	3	11	9	9	8	9	12	12	11	11	12	12	11.5	12
12	3	8	13	12.5	12	12.5	9	9	8	8	8.5	8.5	8	8
13	4	14	15	15	14.5	15	13	13.5	13.5	13.5	12	12	13	14
14	4	13	15	15	15	15	14.5	14.5	13.5	14	14	14	14	14
15	4	13	13.5	13	13.5	13	12.5	12.5	13	13	13	13	13	13
16	5	10.5	11	10.5	10	10.5	10	10	10	10	9	9	11	11
17	5	9	8	7	7	7	9	9	8.5	8.5	9.5	9.5	9	9
18	5	9	12.5	13	13	13	10.5	10.5	9	9	9.5	10	8.5	8
19	6	12	11	11	11	11	12	11.5	12	12	12	12	12	12
20	6	9	12	11	11	11	8.5	8.5	9	9	9.5	9	8.5	9
21	6	8.5	10	9	9.5	9	9	9	9.5	8.5	9.5	9.5	8.5	9
22	6	8	9	9	8	8	8	8	8	8	8.5	8.5	8	8
23	7	13.5	14	15	14	14	14.5	14.5	14	14	14	14	14.5	14
24	7	10	10.5	11	10.5	11	10	10	11	11	10	10	10.5	10
25	7	14	16.5	17	16.5	16.5	14	14	13	13	13.5	13.5	14	14
26	7	9.5	10.5	11	10.5	11	9	9	10	10	9.5	9.5	9	9
27	8	12	12	11.5	12	12	12.5	12.5	13	13	12.5	13	13	13
28	8	13	13.5	14	13.5	13.5	12.5	12.5	12	12.5	13	13	13	13.5
29	8	13	11.5	11	11.5	11	12	12.5	13.5	13	12.5	12.5	12	12.5
30	8	9.5	11.5	11	11.5	11	10.5	10	9	9	10	10	9	9
31	9	10	9.5	10	9.5	9	10.5	10.5	11	10	10	10.5	10	9
32	9	10.5	11	11.5	11	11	9.5	10	10	10.5	10	10	10.5	10.5
33	9	10	10.5	10	10.5	10	10.5	10.5	10	10	10.5	10	11	11
34	10	8	9	9	8	8	8	8	8	8	8	8	8.5	9
35	10	8	9	9	9	9	8	8	8	8	8	8	7.5	7
36	10	8	8.5	8.5	8.5	8	7.5	7.5	8	8	7.5	8	8.5	8
37	10	8	8.5	8	8.5	8	6.5	6.5	7	7.5	6.5	6.5	7.5	8.5
38	11	13	12	11.5	12	12	13	13	13	13	12.5	12.5	14	14
39	11	11.5	11.5	12	12	12	11.5	11.5	11.5	11.5	12	12	12	12
40	11	14.5	15.5	15	15	15	14.5	14.5	13	13.5	14.5	14.5	14	14
41	12	11	9	10	9	10	11	11	11.5	12	11	11	11	10
42	12	9	11	10.5	11	10.5	8.5	9	8.5	8.5	8.5	8.5	8.5	8.5
43	12	11	12	11	11	11	11	11	11	11	11	11	11	11
44	12	10.5	11	10	10	10	10	10	10	10	10	10.5	11	11
45	12	8.5	10	10	10	10	8	8	8.5	8	8.5	8.5	8	8
46	13	10	9	9.5	9.5	9.5	10	10	10	10	10	10	9	9
47	13	9	7	7.5	7.5	7.5	8	8	8	8	8.5	9	8	8
48	13	9	10	9	9	9	8.5	9	8	8	9	8.5	8	8
49	14	11.5	11	12	11	12	10.5	10.5	11	10	11	11	11	10
50	14	8	11	11.5	11	11.5	7.5	7.5	7	7	8	8.5	7	7
51	14	10	12	12	12	12	10	10.5	10	10	10.5	10	10	10
52	14	9.5	11	11	11	11	8.5	9	9.5	10	9.5	9.5	9	9
53	15	14.25	15	14	14	14	14	14	13	14	14.5	14.5	15	14.5
54	15	12.5	14	14	14	14	12	12	11.5	11	11.5	11.5	12	12
55	15	11	11	11.5	11	11	10	10	11	12	10.5	10.5	11	11
56	16	11	9	9	9	9	10.5	10.5	10	10	10.5	11	11	11
57	16	9	6	7	6	6	9	9.5	9	9.5	9	9.5	10	10
58	16	10	11.5	11	11.5	11	9	9	10	10	9	9	9	9
59	17	9.5	9	8	9	7	9	9.5	9	9	9.5	9.5	9	9
60	17	8	9	8.5	8.5	8.5	7	7.5	8	8	7.5	7.5	8	8
61	17	9.5	9	9	9	9	8.5	8.5	9	9	8	8.5	9	9.5
62	18	12.5	13.5	13	13	13	12	12	12	12.5	12.5	12.5	12.5	12.5
63	18	9.5	10	10	9	9	9	9	9	9	9.5	9.5	10	9.5
64	18	9	9	9.5	9	9	8	8.5	8	9	8.5	8.5	8.5	8.5
65	18	13	14	14	14	14	12	12	12	12	13	13	13	13
66	18	12	13	13	13	13	11	11	11	11	11.5	11.5	12	12
67	18	11.5	14	13.5	14	14	10	10	11	11	11	12	11	11
68	19	12	9	10	9	9	12	12	13	13	12	12	13	12.5
69	19	10	8	7.5	8	7.5	9.5	10	10	9.5	9	9	9	9.5
70	19	11	14	14	14	14	10	10.5	12	12	11	11	12	12
71	19	9	9	10	9	9	9	9	11	11	9	9	8	8
72	20	13.5	13	12	13	13	13	13	13	13	13	13.5	13	13
73	20	12	13.5	13	13.5	13	11	11	11.5	11.5	11	11	11	11
74	20	12.5	12	12.5	12	12.5	12	12	11.5	11	12	12.5	12	12
75	21	13	12	13	12	12	11	11	12	12	12	12	12	12
76	21	9	12	12	12	12	8	8	9	9.5	9	9	8	8
77	21	12.5	13	13	13	13	11.5	11.5	11.5	12	12	12.5	12	12
78	21	11	11	11.5	11	11	9	9	11.5	11	10.5	10.5	11	11

## Sheet: Artificial posterior
Canal number	tooth number	actual length	rad ex2 a	rad ex2 b	rad ex1 a	rad ex1 b	Mini ex2 a	Mini ex2 b	Mini ex1 a	Mini ex1 b	Root ex2 a	Root ex2 b	Root ex1 a	Root ex1 b
1	1	14	17	17	17	17	14	14	13	13	14	14	14	14.5
2	1	18	17	17	17	17	17	16.5	16.5	17	17	17	17	17
3	1	16	17	17.5	18	19	15	15	15	15.5	15	15.5	15	15
4	2	14	15.5	15	13	13	13.5	13.5	13	13	14	14	14	14
5	2	13	17	16	17	17	12.5	12.5	12	12.5	13	13	13	13
6	2	16	18	17.5	18.5	18.5	15	15	15	15	15	15	15.5	16
7	3	14	17.5	17	16	15.5	14	14	15	15	14	14	14	14
8	3	13.5	16.5	16	16.5	16.5	13	13	13	13.5	13	13	13	13
9	3	14.5	19	18	19	18.5	13	13	13	13	14	14	14	14.5
10	4	16	16.5	16.5	16.5	16.5	16	16	15.5	16	16	16	16	16
11	4	16	16.5	16.5	16.5	16.5	16.5	16.5	15.5	16	16.5	17	17	16
12	4	15	17	17.5	17.5	18.5	15	15	15	14.5	15.5	15.5	15	15
13	5	12	13	13	14	13.5	11.5	12	11	11	11	11	11	11
14	5	11	12	12	12	12	10	10	11	10	10	10	11	11
15	5	12	12	12	14.5	13.5	11	11	12	12	11	11	11.5	12
16	6	12.5	14	14	15	15	11.5	11.5	12	12	11.5	11.5	12	12
17	6	14	14	14	15	15	13.5	13.5	13.5	13	13.5	13.5	14	14
18	6	15	16	15	17.5	17	14.5	14.5	15	15	15.5	15.5	14.5	14.5
19	7	14	13.5	14	14	14	13.5	13.5	13	13	14.5	14.5	14.5	14.5
20	7	14	14	14	15	14.5	14	14.5	13	13.5	15.5	15.5	14	14
21	7	16	19	18.5	19	19	15.5	16	16	16	16.5	16.5	15	15
22	8	14	17	17	16.5	17	13.5	13.5	14	14	14	14	13	13.5
23	8	15	17	17	16.5	17	15	15	15	15	15	15	14	14
24	8	16	17	17.5	18	18	15	15	15.5	15.5	15	15.5	15	15
25	9	11	14.5	13.5	13	13	10	10	10	11	11	11	9.5	10
26	9	9	12	11	11	11	9.5	9	10	10	8.5	9	10	10
27	9	10	12	11	12.5	12	9	9	10	10	9	9.5	10	10
28	10	15	16	16	17	17	14.5	15	14	14	15	15	14	14
29	10	15	16	16	17	17	14.5	14.5	15	15.5	14.5	14.5	14.5	14.5
30	10	16	16.5	16.5	19	19	15	15	16	16	16	16	15	15
31	11	13.5	14	14	14.5	13.5	14	13.5	14	14	14	14	14	14
32	11	14	15	15	14	14	13.5	13.5	14	14	13.5	13.5	13	13
33	11	16	17	17	17	17	16	16	16	16	16	16	15	15
34	12	14	17	17	18	17.5	14.5	14	14	14	14	14	14	14
35	12	15.5	17	17	18	17.5	15.5	15.5	15.5	15	15.5	15.5	15	15
36	12	14	17.5	17.5	17	17	14	14	14	14	14	14	14	14
37	13	11	15	14	15	14	10.5	10.5	10	10.5	11	11	11	10.5
38	13	10	11.5	11.5	11	11	9	9	9	9	10	10	8	8
39	13	10	11.5	11.5	12	12.5	10	10	10	10	10	10	10	10
40	14	12	14	14	14	14	11	11	11	11	11.5	11.5	11	11
41	14	12.5	14	14	14	14	12.5	13	12	11	12.5	12.5	12	11.5
42	14	15	15.5	15	16	15	15	15	15	15	15	14.5	14	14.5
43	15	13	14	14	14	14	13	13	13	13	13	13	13	13
44	15	13	14	14	14	14	12	12	12	12	12	12	12	12
45	15	15	16	16	15	16	14.5	14.5	15	15	14	14.5	14	14
46	16	10	14	14	14	14.5	9.5	9.5	10.5	10	8.5	9	9	9
47	16	9	11	11	10.5	11	8.5	8.5	9	9.5	8	8	9	9
48	16	9.5	11	11	12	11.5	8.5	9	9	9.5	9	9	9	9
49	17	10	13.5	13.5	13.5	13	9	9	9.5	9	9	9	9	9
50	17	9	11	11	11	11	9	9	9	9	8.5	8.5	9	9
51	17	9	11	11	12	11.5	9	9	9.5	9.5	9.5	9.5	10	10
52	18	15.5	17	17	16	17	15	15	16	16	15	15	14	14.5
53	18	16	17	17	16	16	15.5	16	15.5	15.5	15.5	15.5	15	15
54	18	16	17	17	17	16	16	16	16	16	15.5	15.5	16	16
55	19	13	16.5	16.5	16	15.5	12.5	12.5	12.5	12	13	13	13	12
56	19	13	14	14	15	15	13.5	13.5	12.5	12	12	12.5	13	13
57	19	14	17	17	16.5	16.5	13.5	14	14	14	13.5	13.5	13	13
58	20	14	16	16	15.5	15	14	15	15	15	14	14	14	14
59	20	15.5	16	16	15.5	15	14.5	14.5	15	15	15	15	15	14.5
60	20	15	15.5	15.5	16.5	16	15	15	16	15.5	16	16	16	16
61	21	15.5	15	15	14	14.5	15.5	15.5	15.5	15.5	15.5	16	15.5	15.5
62	21	16	15	15	14	14.5	15.5	15.5	16	16	15.5	15.5	15.5	15.5
63	21	16	16	16	16	16	16	16	15.5	15.5	16	16	16	16
